# Supplementary material for: Convergence on reduced aggression through shared behavioral traits in multiple populations of Astyanax mexicanus
Source: BMC Ecol Evol. 2022 Oct 14;22:116. doi: 10.1186/s12862-022-02069-8 (PMC9563175; doi:10.1186/s12862-022-02069-8)
Supplement: Supplementary file 1 — Supplementary Material 1 [file 12862_2022_2069_MOESM1_ESM.xlsx]

## Sheet: Figure 1, S1-S3
Population	Pair	Sex	Resident/Intruder	Biting	Circling	Striking	Following	Escape	Freezing	Avoidance		Bottom-dwelling (secons)
Pachon	Pair 1	Male	Resident	24	52	5	0	0	0	0
Pachon	Pair 2	Male	Resident	41	31	2	0	0	0	0
Pachon	Pair 3	Male	Resident	60	51	0	447.255	0	0	0
Pachon	Pair 4	Male	Resident	11	10	1	13.003	0	0	0
Pachon	Pair 5	Male	Resident	18	34	2	0	1.24	0	0
Pachon	Pair 1	Male	Intruder	8	48	0	0	0	0	0
Pachon	Pair 2	Male	Intruder	10	26	0	0	9.992	0	0
Pachon	Pair 3	Male	Intruder	19	50	0	0	0	0	0
Pachon	Pair 4	Male	Intruder	0	13	0	0	0	0	0
Pachon	Pair 5	Male	Intruder	24	35	5	0	4.511	0	0
Population	Pair	Sex	Resident/Intruder	Biting	Circling	Striking	Following	Escape	Freezing	Avoidance
Pachon	Pair 1	Female	Resident	32	22	2	0	0	0	0
Pachon	Pair 2	Female	Resident	38	43	13	1199.734	0	0	0
Pachon	Pair 3	Female	Resident	24	24	0	0	0	0	0
Pachon	Pair 4	Female	Resident	56	12	1	34.0	0	0	0
Pachon	Pair 5	Female	Resident	20	25	1	0	1.0	0	0
Pachon	Pair 6	Female	Resident	8	15	1	0	0	0	0
Pachon	Pair 1	Female	Intruder	14	29	0	0	0	0	0
Pachon	Pair 2	Female	Intruder	18	49	0	0	15.009	0	0
Pachon	Pair 3	Female	Intruder	19	32	0	0	0	0	0
Pachon	Pair 4	Female	Intruder	21	11	0	0	0	0	0
Pachon	Pair 5	Female	Intruder	21	25	0	0	0	0	0
Pachon	Pair 6	Female	Intruder	1	21	0	0	2.493	0	0
Population	Pair	Sex	Resident/Intruder	Biting	Circling	Striking	Following	Escape	Freezing	Avoidance
Surface Fish	Pair 1	Male	Resident	2	12	4	1.998	1407.896	593.678	590.992
Surface Fish	Pair 2	Male	Resident	53	7	59	602.248	9.808	219.483	0
Surface Fish	Pair 3	Male	Resident	5	9	12	33.756	480.445	1121.436	748.874
Surface Fish	Pair 4	Male	Resident	311	4	322	113.752	0	250.374	0
Surface Fish	Pair 1	Male	Intruder	144	8	234	432.0	0	6.256	0
Surface Fish	Pair 2	Male	Intruder	5	3	11	0	513.735	304.267	58.733
Surface Fish	Pair 3	Male	Intruder	84	10	145	457.988	2.501	890.95	0
Surface Fish	Pair 4	Male	Intruder	0	1	0	0	1217.477	1525.014	1716.255
Population	Pair	Sex	Resident/Intruder	Biting	Circling	Striking	Following	Escape	Freezing	Avoidance
Surface Fish	Pair 1	Female	Resident	80	23	41	39.255	0.75	5.248	0
Surface Fish	Pair 2	Female	Resident	5	4	12	0	0	1903.447	0
Surface Fish	Pair 3	Female	Resident	201	24	246	860.264	45.267	1124.382	0
Surface Fish	Pair 4	Female	Resident	23	29	43	364.784	5.018	943.011	9.748
Surface Fish	Pair 5	Female	Resident	30	12	39	241.953	18.235	121.277	0
Surface Fish	Pair 6	Female	Resident	149	26	72	908.756	2.498	5.5	10.005
Surface Fish	Pair 1	Female	Intruder	4	9	3	0	14.728	213.99	35.748
Surface Fish	Pair 2	Female	Intruder	2	2	4	0	11.259	1633.044	0
Surface Fish	Pair 3	Female	Intruder	25	31	20	0	1036.488	1102.619	0
Surface Fish	Pair 4	Female	Intruder	1	28	8	0	61.479	572.257	0
Surface Fish	Pair 5	Female	Intruder	7	7	14	97.014	87.016	0	0
Surface Fish	Pair 6	Female	Intruder	15	13	3	0	682.501	511.253	420.01

## Sheet: Figure 2, Figure 4, Figure S4
				Number of Events			Time Spent (seconds)
Population	Pair	Light Condition	Sex	Biting	Circling	Striking	Following	Escape	Freezing	Avoidance	Resident Bottom-dwelling (s)	Intruder Bottom-dwelling (s)
Pachon	Pair 1	Dark	Male	2	6	17	10.072	0.927	0	0
Pachon	Pair 2	Dark	Male	5	38	3	16.803	4.583	0	0
Pachon	Pair 3	Dark	Male	21	21	22	0	123.701	0	0
Pachon	Pair 4	Dark	Male	25	34	48	2.997	17.349	0	0
Pachon	Pair 5	Dark	Male	67	15	21	0	23.929	0	0
Pachon	Pair 1	Dark	Female	9	20	40	11.654	26.955	0	0
Pachon	Pair 2	Dark	Female	20	15	32	0	33.553	0	0
Pachon	Pair 3	Dark	Female	30	15	16	32.901	14.023	0	0
Pachon	Pair 4	Dark	Female	42	36	20	0	3.382	0	0
Pachon	Pair 5	Dark	Female	11	6	34	10.471	186.113	0	0
Pachon	Pair 1	Light	Male	45	75	21	176.532	41.37	0	0	327.997	341.797
Pachon	Pair 2	Light	Male	49	50	24	16.683	34.487	0	0
Pachon	Pair 3	Light	Male	57	27	35	67.881	17.575	0	0		389.796
Pachon	Pair 4	Light	Male	26	89	19	15.548	13.454	0	0
Pachon	Pair 5	Light	Male	31	26	30	145.797	47.277	0	0
Pachon	Pair 1	Light	Female	3	4	63	23.296	47.409	10.651	73.051
Pachon	Pair 2	Light	Female	55	12	11	124.852	1	0	0	365.796	178.598
Pachon	Pair 3	Light	Female	47	80	16	0	5.694	0	0	241.198	341.997
Pachon	Pair 4	Light	Female	35	27	8	278.383	15.969	0	0	201.198
Pachon	Pair 5	Light	Female	11	66	20	1	3.199	0	0	383.196	273.997
Surface Fish	Pair 1	Dark	Male	12	1	81	21.589	204.846	219.02	378.785
Surface Fish	Pair 2	Dark	Male	10	7	45	6.899	81.812	90.207	28.996
Surface Fish	Pair 3	Dark	Male	2	2	63	3036.94	1947.36	34.244	367.024
Surface Fish	Pair 4	Dark	Male	80	3	525	185.784	50.41	0	0
Surface Fish	Pair 1	Dark	Female	16	5	48	19.172	162.42	199.948	53.42
Surface Fish	Pair 2	Dark	Female	39	9	78	258.222	499.385	1244.41	1275.02
Surface Fish	Pair 3	Dark	Female	22	2	51	79.732	19.172	0	99.62
Surface Fish	Pair 4	Dark	Female	34	1	353	1152.6	1816.15	544.774	1446.69
Surface Fish	Pair 5	Dark	Female	17	4	128	187.156	611.787	571.847	902.984
Surface Fish	Pair 1	Light	Male	2	8	31	0	6.766	5713.84	0		564.394
Surface Fish	Pair 2	Light	Male	7	10	63	259.423	129.015	637.065	30.531		595.794
Surface Fish	Pair 3	Light	Male	43	36	83	25.599	737.483	1149.78	959.09	466.995	562.994
Surface Fish	Pair 4	Light	Male	90	17	209	51.547	217.447	546.183	0		507.595
Surface Fish	Pair 5	Light	Male	34	17	58	239.13	59.561	0	0		515.995
Surface Fish	Pair 1	Light	Female	24	24	66	129.492	122.548	292.614	0	579.394	556.394
Surface Fish	Pair 2	Light	Female	6	13	16	7.643	21.839	5337.64	22.083	596.594	558.394
Surface Fish	Pair 3	Light	Female	9	8	41	988.623	86.88	245.348	0	579.994	561.394
Surface Fish	Pair 4	Light	Female	331	9	83	845.507	1498.42	522.319	1742.87	569.794	594.594
Surface Fish	Pair 5	Light	Female	337	60	87	1897.4	1278.09	210.385	895.024	530.595	471.595

## Sheet: Figure 3
Surface Fish Resident / Pachon Intruder
			Number of Events			Time Spent (seconds)
Contender	Role	Sex	Biting	Circling	Striking	Following	Escape	Freezing	Avoidance
Surface Fish	Resident	Male	37	2	22	2189.046	0	0	0
Pachon	Intruder	Male	3	4	0	0	70.2	0	0
Surface Fish	Resident	Male	15	0	8	114.07	0	2	0
Pachon	Intruder	Male	5	0	0	0	0	0	0
Surface Fish	Resident	Male	10	2	10	450.779	0	0	0
Pachon	Intruder	Male	5	2	0	0	1.25	0	0
Surface Fish	Resident	Male	48	0	33	180.4	0	0	0
Pachon	Intruder	Male	9	0	0	0	87.65	89.15	161.9
Surface Fish	Resident	Female	22	2	13	224.302	0	9.048	0
Pachon	Intruder	Female	62	1	2	8.775	0	0	0
Surface Fish	Resident	Female	3	1	14	23.674	1.25	74.0	0
Pachon	Intruder	Female	8	3	5	0	1.25	0	0
Surface Fish	Resident	Female	10	0	13	201.13	3.026	0	0
Pachon	Intruder	Female	20	1	6	0	0	0	0
Surface Fish	Resident	Female	55	3	45	1999.875	0	0.75	0
Pachon	Intruder	Female	9	2	0	0	265.55	0	0
Pachon Resident / Surface Fish Intruder
			Number of Events			Time Spent (seconds)
Contender	Role	Sex	Biting	Circling	Striking	Following	Escape	Freezing	Avoidance
Pachon	Resident	Male	3	0	0	0	18.87	0	0
Surface Fish	Intruder	Male	10	0	15	441.25	0	27.555	0
Pachon	Resident	Male	12	0	1	0	17.168	0	0
Surface Fish	Intruder	Male	16	0	24	392.25	0	0	0
Pachon	Resident	Male	2	5	0	0	52.625	0	0
Surface Fish	Intruder	Male	4	3	2	57.775	0	84.075	0
Pachon	Resident	Male	10	3	0	0	201.902	0	0
Surface Fish	Intruder	Male	77	0	124	2593.051	0	0	0
Pachon	Resident	Female	37	8	4	254.825	1.25	0	0
Surface Fish	Intruder	Female	24	4	9	602.3	15.03	0	0
Pachon	Resident	Female	11	0	1	38.775	1187.425	12.55	0
Surface Fish	Intruder	Female	95	0	45	1927.85	0	0	0
Pachon	Resident	Female	28	6	8	0	1277.896	0	19.75
Surface Fish	Intruder	Female	149	5	157	1465.249	18.523	662.7	500.799
Pachon	Resident	Female	3	9	0	0	1065.45	0	0
Surface Fish	Intruder	Female	173	10	152	1573.06	0	127.825	0

## Sheet: Figure 5
		Number of Events			Time Spent (seconds)
Population	Pair	Biting	Circling	Striking	Following	Escape	Freezing	Avoidance
Pachon	Pair 1	64	117	3	0	1	0	0
Pachon	Pair 2	24	19	2	40.843	0	0	0
Pachon	Pair 3	88	71	1	5.028	0	0	0
Pachon	Pair 4	42	19	1	135.129	0	0	0
Pachon	Pair 5	35	81	3	0	0	0	0
Tinaja	Pair 1	119	25	17	115.277	4.654	0	0
Tinaja	Pair 2	101	17	3	14.225	16.132	0	0
Tinaja	Pair 3	95	45	2	79.3	17.939	0	0
Tinaja	Pair 4	133	53	10	0	0	0	0
Tinaja	Pair 5	26	6	0	0	25.438	0	0
Tinaja	Pair 6	51	6	10	89.296	38.078	0	0
Tinaja	Pair 7	49	30	1	13	1	0	0
Tinaja	Pair 8	64	2	21	11	5	0	0
Tinaja	Pair 9	35	3	7	2	0	0	0
Los Sabinos	Pair 1	105	8	9	217.064	32.423	0	0
Los Sabinos	Pair 2	61	9	5	0	3.78	0	0
Los Sabinos	Pair 3	36	7	7	0	0	0	0
Los Sabinos	Pair 4	114	3	35	572.827	3.75	0	0
Los Sabinos	Pair 5	52	31	6	54.572	15.769	0	0
Los Sabinos	Pair 6	65	7	21	0	10.325	0	0
Los Sabinos	Pair 7	107	17	26	363.483	27.54	0	0
Molino	Pair 1	64	0	87	5.922	274.179	1033.68	2427.23
Molino	Pair 2	17	2	7	0	0	0	0
Molino	Pair 3	41	1	14	169.971	4.87	0	0
Molino	Pair 4	65	5	32	440.58	75.877	492.078	1043.64
Molino	Pair 5	84	8	60	1705.37	62.545	0	0
Molino	Pair 6	57	12	27	399.334	37.544	708.545	1879.52
Molino	Pair 7	67	1	14	141.423	46.221	0	235.524
Molino	Pair 8	98	1	75	95.958	5.988	20.789	0
Molino	Pair 9	281	12	309	6	7	0	2
Molino	Pair 10	72	5	82	14	12	0	0
Molino	Pair 11	59	6	63	10	13	0	1
