# Supplementary material for: Convergence on reduced aggression through shared behavioral traits in multiple populations of Astyanax mexicanus
Source: BMC Ecol Evol. 2022 Oct 14;22:116. doi: 10.1186/s12862-022-02069-8 (PMC9563175; doi:10.1186/s12862-022-02069-8)
Supplement: Supplementary file 3 — Supplementary Material 3 [file 12862_2022_2069_MOESM3_ESM.xlsx]

## Sheet: Biting-Res-Int
Two-way ANOVA	Ordinary
Alpha	0.05
Source of Variation	% of total variation	P value	P value summary	Significant?
Interaction	2.93	0.2445	ns	No
Row Factor	9.312	0.0417	*	Yes
Column Factor	8.575	0.0502	ns	No
ANOVA table	SS (Type III)	DF	MS	F (DFn, DFd)	P value
Interaction	4426	1	4426	F (1, 38) = 1.398	P=0.2445

## Sheet: Striking-Res-Int
Two-way ANOVA	Ordinary
Alpha	0.05
Source of Variation	% of total variation	P value	P value summary	Significant?
Interaction	1.84	0.3451	ns	No
Row Factor	2.259	0.2962	ns	No
Column Factor	19.56	0.0035	**	Yes
ANOVA table	SS (Type III)	DF	MS	F (DFn, DFd)	P value
Interaction	3924	1	3924	F (1, 38) = 0.9138	P=0.3451
Row Factor	4818	1	4818	F (1, 38) = 1.122	P=0.2962
Column Factor	41712	1	41712	F (1, 38) = 9.713	P=0.0035

## Sheet: Following-Res-Int
Two-way ANOVA	Ordinary
Alpha	0.05
Source of Variation	% of total variation	P value	P value summary	Significant?
Interaction	0.3183	0.7061	ns	No
Row Factor	10.76	0.0333	*	Yes
Column Factor	5.312	0.1288	ns	No
ANOVA table	SS (Type III)	DF	MS	F (DFn, DFd)	P value
Interaction	10720	1	10720	F (1, 38) = 0.1444	P=0.7061
Row Factor	362387	1	362387	F (1, 38) = 4.881	P=0.0333
Column Factor	178929	1	178929	F (1, 38) = 2.410	P=0.1288

## Sheet: Circling-Res-Int
Two-way ANOVA	Ordinary
Alpha	0.05
Source of Variation	% of total variation	P value	P value summary	Significant?
Interaction	0.9295	0.4679	ns	No
Row Factor	0.1157	0.7973	ns	No
Column Factor	33.28	<0.0001	****	Yes
ANOVA table	SS (Type III)	DF	MS	F (DFn, DFd)	P value
Interaction	82.67	1	82.67	F (1, 38) = 0.5376	P=0.4679
Row Factor	10.29	1	10.29	F (1, 38) = 0.06690	P=0.7973
Column Factor	2960	1	2960	F (1, 38) = 19.25	P<0.0001

## Sheet: Escaping-Res-Int
Two-way ANOVA	Ordinary
Alpha	0.05
Source of Variation	% of total variation	P value	P value summary	Significant?
Interaction	1.463	0.4099	ns	No
Row Factor	1.561	0.3947	ns	No
Column Factor	17.05	0.0071	**	Yes
ANOVA table	SS (Type III)	DF	MS	F (DFn, DFd)	P value
Interaction	69603	1	69603	F (1, 38) = 0.6942	P=0.4099
Row Factor	74301	1	74301	F (1, 38) = 0.7411	P=0.3947
Column Factor	811381	1	811381	F (1, 38) = 8.092	P=0.0071

## Sheet: Freezing-Res-Int
Two-way ANOVA	Ordinary
Alpha	0.05
Source of Variation	% of total variation	P value	P value summary	Significant?
Interaction	0.05211	0.8569	ns	No
Row Factor	0.05211	0.8569	ns	No
Column Factor	39.85	<0.0001	****	Yes
ANOVA table	SS (Type III)	DF	MS	F (DFn, DFd)	P value
Interaction	5830	1	5830	F (1, 38) = 0.03298	P=0.8569
Row Factor	5830	1	5830	F (1, 38) = 0.03298	P=0.8569
Column Factor	4458585	1	4458585	F (1, 38) = 25.22	P<0.0001

## Sheet: Avoidance-Res-Int
Two-way ANOVA	Ordinary
Alpha	0.05
Source of Variation	% of total variation	P value	P value summary	Significant?
Interaction	0.5328	0.6379	ns	No
Row Factor	0.5328	0.6379	ns	No
Column Factor	9.051	0.0579	ns	No
ANOVA table	SS (Type III)	DF	MS	F (DFn, DFd)	P value
Interaction	19875	1	19875	F (1, 38) = 0.2251	P=0.6379
Row Factor	19875	1	19875	F (1, 38) = 0.2251	P=0.6379
Column Factor	337614	1	337614	F (1, 38) = 3.825	P=0.0579

## Sheet: Biting-Sex
Two-way ANOVA	Ordinary
Alpha	0.05
Source of Variation	% of total variation	P value	P value summary	Significant?
Interaction	4.372	0.3173	ns	No
Row Factor	3.748	0.3535	ns	No
Column Factor	25.78	0.0228	*	Yes
ANOVA table	SS (Type III)	DF	MS	F (DFn, DFd)	P value
Interaction	5067	1	5067	F (1, 17) = 1.061	P=0.3173
Row Factor	4344	1	4344	F (1, 17) = 0.9100	P=0.3535
Column Factor	29884	1	29884	F (1, 17) = 6.261	P=0.0228

## Sheet: Striking-Sex
Two-way ANOVA	Ordinary
Alpha	0.05
Source of Variation	% of total variation	P value	P value summary	Significant?
Interaction	8.493	0.0753	ns	No
Row Factor	8.493	0.0753	ns	No
Column Factor	50.64	0.0002	***	Yes
ANOVA table	SS (Type III)	DF	MS	F (DFn, DFd)	P value
Interaction	16181	1	16181	F (1, 17) = 3.588	P=0.0753
Row Factor	16181	1	16181	F (1, 17) = 3.588	P=0.0753
Column Factor	96484	1	96484	F (1, 17) = 21.39	P=0.0002

## Sheet: Following-Sex
Two-way ANOVA	Ordinary
Alpha	0.05
Source of Variation	% of total variation	P value	P value summary	Significant?
Interaction	0.5379	0.747	ns	No
Row Factor	0.7192	0.7093	ns	No
Column Factor	13.69	0.1165	ns	No
ANOVA table	SS (Type III)	DF	MS	F (DFn, DFd)	P value
Interaction	14164	1	14164	F (1, 17) = 0.1075	P=0.7470
Row Factor	18941	1	18941	F (1, 17) = 0.1437	P=0.7093
Column Factor	360537	1	360537	F (1, 17) = 2.736	P=0.1165

[truncated: 4 more sheets: Circling-Sex, Escaping-Sex, Freezing-Sex, Avoidance-Sex]
