# Supplementary material for: Convergence on reduced aggression through shared behavioral traits in multiple populations of Astyanax mexicanus
Source: BMC Ecol Evol. 2022 Oct 14;22:116. doi: 10.1186/s12862-022-02069-8 (PMC9563175; doi:10.1186/s12862-022-02069-8)
Supplement: Supplementary file 4 — Supplementary Material 4 [file 12862_2022_2069_MOESM4_ESM.xlsx]

## Sheet: Biting
Surface Fish			Pachon Cavefish
Column F	SF Sub		Column L	Pa Sub
vs.	vs.		vs.	vs.
Column E	SF Dom		Column K	Pa Dom
Mann Whitney test			Mann Whitney test
P value	<0.0001		P value	0.0017
Exact or approximate P value?	Exact		Exact or approximate P value?	Exact
P value summary	****		P value summary	**
Significantly different (P < 0.05)?	Yes		Significantly different (P < 0.05)?	Yes
One- or two-tailed P value?	Two-tailed		One- or two-tailed P value?	Two-tailed
Sum of ranks in column E,F	520.5 , 220.5		Sum of ranks in column K,L	475 , 266
Mann-Whitney U	30.5		Mann-Whitney U	76
Difference between medians			Difference between medians
Median of column E	21.00, n=19		Median of column K	20.00, n=19
Median of column F	1.000, n=19		Median of column L	7.000, n=19
Difference: Actual	-20		Difference: Actual	-13
Difference: Hodges-Lehmann	-18		Difference: Hodges-Lehmann	-13

## Sheet: Striking
Surface Fish			Pachon Cavefish
Column F	SF Sub		Column L	Pa Sub
vs.	vs.		vs.	vs.
Column E	SF Dom		Column K	Pa Dom
Mann Whitney test			Mann Whitney test
P value	<0.0001		P value	0.0001
Exact or approximate P value?	Exact		Exact or approximate P value?	Exact
P value summary	****		P value summary	***
Significantly different (P < 0.05)?	Yes		Significantly different (P < 0.05)?	Yes
One- or two-tailed P value?	Two-tailed		One- or two-tailed P value?	Two-tailed
Sum of ranks in column E,F	532.5 , 208.5		Sum of ranks in column K,L	495 , 246
Mann-Whitney U	18.5		Mann-Whitney U	56
Difference between medians			Difference between medians
Median of column E	57.00, n=19		Median of column K	14.00, n=19
Median of column F	5.000, n=19		Median of column L	6.000, n=19
Difference: Actual	-52		Difference: Actual	-8
Difference: Hodges-Lehmann	-51		Difference: Hodges-Lehmann	-9

## Sheet: Following
Surface Fish			Pachon Cavefish
Column F	SF Sub		Column L	Pa Sub
vs.	vs.		vs.	vs.
Column E	SF Dom		Column K	Pa Dom
Mann Whitney test			Mann Whitney test
P value	<0.0001		P value	0.0103
Exact or approximate P value?	Exact		Exact or approximate P value?	Exact
P value summary	****		P value summary	*
Significantly different (P < 0.05)?	Yes		Significantly different (P < 0.05)?	Yes
One- or two-tailed P value?	Two-tailed		One- or two-tailed P value?	Two-tailed
Sum of ranks in column E,F	531.5 , 209.5		Sum of ranks in column K,L	451 , 290
Mann-Whitney U	19.5		Mann-Whitney U	100
Difference between medians			Difference between medians
Median of column E	185.8, n=19		Median of column K	10.47, n=19
Median of column F	0.000, n=19		Median of column L	0.000, n=19
Difference: Actual	-185.8		Difference: Actual	-10.47
Difference: Hodges-Lehmann	-184.2		Difference: Hodges-Lehmann	-5.473

## Sheet: Circling
Surface Fish			Pachon Cavefish
Column F	SF Sub		Column L	Pa Sub
vs.	vs.		vs.	vs.
Column E	SF Dom		Column K	Pa Dom
Mann Whitney test			Mann Whitney test
P value	0.4991		P value	0.9712
Exact or approximate P value?	Exact		Exact or approximate P value?	Exact
P value summary	ns		P value summary	ns
Significantly different (P < 0.05)?	No		Significantly different (P < 0.05)?	No
One- or two-tailed P value?	Two-tailed		One- or two-tailed P value?	Two-tailed
Sum of ranks in column E,F	394 , 347		Sum of ranks in column K,L	369 , 372
Mann-Whitney U	157		Mann-Whitney U	179
Difference between medians			Difference between medians
Median of column E	4.000, n=19		Median of column K	13.00, n=19
Median of column F	3.000, n=19		Median of column L	14.00, n=19
Difference: Actual	-1		Difference: Actual	1
Difference: Hodges-Lehmann	-1		Difference: Hodges-Lehmann	0

## Sheet: Escaping
Surface Fish			Pachon Cavefish
Column F	SF Sub		Column L	Pa Sub
vs.	vs.		vs.	vs.
Column E	SF Dom		Column K	Pa Dom
Mann Whitney test			Mann Whitney test
P value	<0.0001		P value	0.0027
Exact or approximate P value?	Exact		Exact or approximate P value?	Exact
P value summary	****		P value summary	**
Significantly different (P < 0.05)?	Yes		Significantly different (P < 0.05)?	Yes
One- or two-tailed P value?	Two-tailed		One- or two-tailed P value?	Two-tailed
Sum of ranks in column E,F	199 , 542		Sum of ranks in column K,L	270.5 , 470.5
Mann-Whitney U	9		Mann-Whitney U	80.5
Difference between medians			Difference between medians
Median of column E	1.020, n=19		Median of column K	2.024, n=19
Median of column F	159.4, n=19		Median of column L	11.32, n=19
Difference: Actual	158.4		Difference: Actual	9.291
Difference: Hodges-Lehmann	158.4		Difference: Hodges-Lehmann	8.227

## Sheet: Freezing
Surface Fish			Pachon Cavefish
Column F	SF Sub		Column L	Pa Sub
vs.	vs.		vs.	vs.
Column E	SF Dom		Column K	Pa Dom
Mann Whitney test			Mann Whitney test
P value	0.0255		P value	0.4872
Exact or approximate P value?	Exact		Exact or approximate P value?	Exact
P value summary	*		P value summary	ns
Significantly different (P < 0.05)?	Yes		Significantly different (P < 0.05)?	No
One- or two-tailed P value?	Two-tailed		One- or two-tailed P value?	Two-tailed
Sum of ranks in column E,F	295.5 , 445.5		Sum of ranks in column K,L	390 , 390
Mann-Whitney U	105.5		Mann-Whitney U	180
Difference between medians			Difference between medians
Median of column E	11.43, n=19		Median of column K	0.000, n=20
Median of column F	219.0, n=19		Median of column L	0.000, n=19
Difference: Actual	207.6		Difference: Actual	0
Difference: Hodges-Lehmann	131.4		Difference: Hodges-Lehmann	0

## Sheet: Avoidance
Surface Fish			Pachon Cavefish
Column F	SF Sub		Column L	Pa Sub
vs.	vs.		vs.	vs.
Column E	SF Dom		Column K	Pa Dom
Mann Whitney test			Mann Whitney test
P value	<0.0001		P value	0.2308
Exact or approximate P value?	Exact		Exact or approximate P value?	Exact
P value summary	****		P value summary	ns
Significantly different (P < 0.05)?	Yes		Significantly different (P < 0.05)?	No
One- or two-tailed P value?	Two-tailed		One- or two-tailed P value?	Two-tailed
Sum of ranks in column E,F	247 , 494		Sum of ranks in column K,L	380 , 400
Mann-Whitney U	57		Mann-Whitney U	170
Difference between medians			Difference between medians
Median of column E	0.000, n=19		Median of column K	0.000, n=20
Median of column F	53.42, n=19		Median of column L	0.000, n=19
Difference: Actual	53.42		Difference: Actual	0
Difference: Hodges-Lehmann	53.42		Difference: Hodges-Lehmann	0
