# Supplementary material for: Convergence on reduced aggression through shared behavioral traits in multiple populations of Astyanax mexicanus
Source: BMC Ecol Evol. 2022 Oct 14;22:116. doi: 10.1186/s12862-022-02069-8 (PMC9563175; doi:10.1186/s12862-022-02069-8)
Supplement: Supplementary file 5 — Supplementary Material 5 [file 12862_2022_2069_MOESM5_ESM.xlsx]

## Sheet: Figure 1
Table Analyzed	Biting		Table Analyzed	Circling		Table Analyzed	Striking		Table Analyzed	Following (Time)		Table Analyzed	Escaping (Time)		Table Analyzed	Freezing (Time)		Table Analyzed	Avoidance (Time)
Column P	Pa		Column P	Pa		Column P	Pa		Column P	Pa		Column P	Pa		Column P	Pa		Column P	Pa
vs.	vs.		vs.	vs.		vs.	vs.		vs.	vs.		vs.	vs.		vs.	vs.		vs.	vs.
Column O	Sf		Column O	Sf		Column O	Sf		Column O	Sf		Column O	Sf		Column O	Sf		Column O	Sf
Unpaired t test			Unpaired t test			Mann Whitney test			Mann Whitney test			Mann Whitney test			Unpaired t test			Mann Whitney test
P value	0.0304		P value	0.005		P value	<0.0001		P value	0.0138		P value	<0.0001		P value	0.0009		P value	0.001
P value summary	*		P value summary	**		Exact or approximate P value?	Exact		Exact or approximate P value?	Exact		Exact or approximate P value?	Exact		P value summary	***		Exact or approximate P value?	Exact
Significantly different (P < 0.05)?	Yes		Significantly different (P < 0.05)?	Yes		P value summary	****		P value summary	*		P value summary	****		Significantly different (P < 0.05)?	Yes		P value summary	**
One- or two-tailed P value?	Two-tailed		One- or two-tailed P value?	Two-tailed		Significantly different (P < 0.05)?	Yes		Significantly different (P < 0.05)?	Yes		Significantly different (P < 0.05)?	Yes		One- or two-tailed P value?	Two-tailed		Significantly different (P < 0.05)?	Yes
t, df	t=2.339, df=19		t, df	t=3.177, df=19		One- or two-tailed P value?	Two-tailed		One- or two-tailed P value?	Two-tailed		One- or two-tailed P value?	Two-tailed		t, df	t=3.942, df=19		One- or two-tailed P value?	Two-tailed
						Sum of ranks in column O,P	165 , 66		Sum of ranks in column O,P	143.5 , 87.50		Sum of ranks in column O,P	164 , 67					Sum of ranks in column O,P	148.5 , 82.50
How big is the difference?			How big is the difference?			Mann-Whitney U	0		Mann-Whitney U	21.5		Mann-Whitney U	1		How big is the difference?			Mann-Whitney U	16.5
Mean of column O	114.6		Mean of column O	26.2											Mean of column O	1305
Mean of column P	44.27		Mean of column P	59.82		Difference between medians			Difference between medians			Difference between medians			Mean of column P	0		Difference between medians
Difference between means (P - O) ± SEM	-70.33 ± 30.07		Difference between means (P - O) ± SEM	33.62 ± 10.58		Median of column O	72.50, n=10		Median of column O	399.4, n=10		Median of column O	503.2, n=10		Difference between means (P - O) ± SEM	-1305 ± 331.0		Median of column O	47.24, n=10
95% confidence interval	-133.3 to -7.388		95% confidence interval	11.47 to 55.77		Median of column P	1.000, n=11		Median of column P	0.000, n=11		Median of column P	0.000, n=11		95% confidence interval	-1998 to -611.9		Median of column P	0.000, n=11
R squared (eta squared)	0.2235		R squared (eta squared)	0.3469		Difference: Actual	-71.5		Difference: Actual	-399.4		Difference: Actual	-503.2		R squared (eta squared)	0.4499		Difference: Actual	-47.24
						Difference: Hodges-Lehmann	-69.5		Difference: Hodges-Lehmann	-345.4		Difference: Hodges-Lehmann	-495.7					Difference: Hodges-Lehmann	-47.24
F test to compare variances			F test to compare variances												F test to compare variances
F, DFn, Dfd	18.96, 9, 10		F, DFn, Dfd	2.198, 10, 9											F, DFn, Dfd	Infinity, 9, 10
P value	<0.0001		P value	0.2515											P value	<0.0001
P value summary	****		P value summary	ns											P value summary	****
Significantly different (P < 0.05)?	Yes		Significantly different (P < 0.05)?	No											Significantly different (P < 0.05)?	Yes
Data analyzed			Data analyzed												Data analyzed
Sample size, column O	10		Sample size, column O	10											Sample size, column O	10
Sample size, column P	11		Sample size, column P	11											Sample size, column P	11

## Sheet: Figure 2
Biting	Table Analyzed	Biting Rows					Tukey's multiple comparisons test	Predicted (LS) mean diff.	95.00% CI of diff.	Below threshold?	Summary	Adjusted P Value
	Two-way ANOVA	Ordinary					Light:Surface Striking vs. Light:Pachon Striking	-4.754	-86.54 to 77.03	No	ns	0.9986
	Alpha	0.05					Light:Surface Striking vs. Dark:Surface Striking	69.85	-11.93 to 151.6	No	ns	0.1169
							Light:Surface Striking vs. Dark:Pachon Striking	65.1	-49.03 to 179.2	No	ns	0.4271
	Source of Variation	% of total variation	P value	P value summary	Significant?		Light:Pachon Striking vs. Dark:Surface Striking	74.61	-42.56 to 191.8	No	ns	0.331
	Row Factor	12.81	0.0273	*	Yes		Light:Pachon Striking vs. Dark:Pachon Striking	69.85	-11.93 to 151.6	No	ns	0.1169
	Column Factor	0.05935	0.8765	ns	No		Dark:Surface Striking vs. Dark:Pachon Striking	-4.754	-86.54 to 77.03	No	ns	0.9986
	ANOVA table	SS (Type III)	DF	MS	F (DFn, DFd)	P value
	Row Factor	47512	1	47512	F (1, 36) = 5.292	P=0.0273
	Column Factor	220.1	1	220.1	F (1, 36) = 0.02451	P=0.8765
Striking	Table Analyzed	Striking Rows					Tukey's multiple comparisons test	Predicted (LS) mean diff.	95.00% CI of diff.	Below threshold?	Summary	Adjusted P Value
	Two-way ANOVA	Ordinary					Light:Surface Striking vs. Light:Pachon Striking	62.8	-7.097 to 132.7	No	ns	0.0913
	Alpha	0.05					Light:Surface Striking vs. Dark:Surface Striking	-14.4	-84.30 to 55.50	No	ns	0.9446
							Light:Surface Striking vs. Dark:Pachon Striking	48.4	-49.14 to 145.9	No	ns	0.5464
	Source of Variation	% of total variation	P value	P value summary	Significant?		Light:Pachon Striking vs. Dark:Surface Striking	-77.2	-177.3 to 22.94	No	ns	0.1802
	Row Factor	0.7313	0.5824	ns	No		Light:Pachon Striking vs. Dark:Pachon Striking	-14.4	-84.30 to 55.50	No	ns	0.9446
	Column Factor	13.91	0.0207	*	Yes		Dark:Surface Striking vs. Dark:Pachon Striking	62.8	-7.097 to 132.7	No	ns	0.0913
	ANOVA table	SS (Type III)	DF	MS	F (DFn, DFd)	P value
	Row Factor	2019	1	2019	F (1, 36) = 0.3079	P=0.5824
	Column Factor	38401	1	38401	F (1, 36) = 5.855	P=0.0207
Circling	Table Analyzed	Circling Rows					Tukey's multiple comparisons test	Predicted (LS) mean diff.	95.00% CI of diff.	Below threshold?	Summary	Adjusted P Value
	Two-way ANOVA	Ordinary					Light:Surface Circling vs. Light:Pachon Circling	-13.68	-30.59 to 3.237	No	ns	0.1488
	Alpha	0.05					Light:Surface Circling vs. Dark:Surface Circling	22.08	5.163 to 38.99	Yes	**	0.0063
							Light:Surface Circling vs. Dark:Pachon Circling	8.4	-15.21 to 32.01	No	ns	0.7736
	Source of Variation	% of total variation	P value	P value summary	Significant?		Light:Pachon Circling vs. Dark:Surface Circling	35.76	11.52 to 59.99	Yes	**	0.0018
	Row Factor	23.44	0.0012	**	Yes		Light:Pachon Circling vs. Dark:Pachon Circling	22.08	5.163 to 38.99	Yes	**	0.0063
	Column Factor	8.999	0.036	*	Yes		Dark:Surface Circling vs. Dark:Pachon Circling	-13.68	-30.59 to 3.237	No	ns	0.1488
	ANOVA table	SS (Type III)	DF	MS	F (DFn, DFd)	P value
	Row Factor	4746	1	4746	F (1, 36) = 12.36	P=0.0012
	Column Factor	1822	1	1822	F (1, 36) = 4.743	P=0.0360
Following	Table Analyzed	Following Time Rows					Tukey's multiple comparisons test	Predicted (LS) mean diff.	95.00% CI of diff.	Below threshold?	Summary	Adjusted P Value
	Two-way ANOVA	Ordinary					Light:Surface Following Time vs. Light:Following	447.9	-41.96 to 937.8	No	ns	0.0834
	Alpha	0.05					Light:Surface Following Time vs. Dark:Surface Following Time	-11.97	-501.8 to 477.9	No	ns	0.9999
							Light:Surface Following Time vs. Dark:Following	435.9	-247.7 to 1120	No	ns	0.3297
	Source of Variation	% of total variation	P value	P value summary	Significant?		Light:Following vs. Dark:Surface Following Time	-459.9	-1162 to 242.0	No	ns	0.3066
	Row Factor	0.01029	0.9479	ns	No		Light:Following vs. Dark:Following	-11.97	-501.8 to 477.9	No	ns	0.9999
	Column Factor	14.42	0.0187	*	Yes		Dark:Surface Following Time vs. Dark:Following	447.9	-41.96 to 937.8	No	ns	0.0834
	ANOVA table	SS (Type III)	DF	MS	F (DFn, DFd)	P value
	Row Factor	1394	1	1394	F (1, 36) = 0.004327	P=0.9479
	Column Factor	1953449	1	1953449	F (1, 36) = 6.064	P=0.0187
Escaping	Table Analyzed	Escaping Time Rows					Tukey's multiple comparisons test	Predicted (LS) mean diff.	95.00% CI of diff.	Below threshold?	Summary	Adjusted P Value
	Two-way ANOVA	Ordinary					Light:Surface Escaping vs. Light:Pachon Escaping	472.2	79.71 to 864.8	Yes	*	0.0131
	Alpha	0.05					Light:Surface Escaping vs. Dark:Surface Escaping	-99.88	-492.4 to 292.6	No	ns	0.902
							Light:Surface Escaping vs. Dark:Pachon Escaping	372.4	-175.4 to 920.1	No	ns	0.276
	Source of Variation	% of total variation	P value	P value summary	Significant?		Light:Pachon Escaping vs. Dark:Surface Escaping	-572.1	-1134 to -9.741	Yes	*	0.0449
	Row Factor	1.002	0.4975	ns	No		Light:Pachon Escaping vs. Dark:Pachon Escaping	-99.88	-492.4 to 292.6	No	ns	0.902
	Column Factor	22.4	0.0026	**	Yes		Dark:Surface Escaping vs. Dark:Pachon Escaping	472.2	79.71 to 864.8	Yes	*	0.0131
	ANOVA table	SS (Type III)	DF	MS	F (DFn, DFd)	P value
	Row Factor	97140	1	97140	F (1, 36) = 0.4697	P=0.4975
	Column Factor	2171384	1	2171384	F (1, 36) = 10.50	P=0.0026
Freezing	Table Analyzed	Freezing Time Rows					Tukey's multiple comparisons test	Predicted (LS) mean diff.	95.00% CI of diff.	Below threshold?	Summary	Adjusted P Value
	Two-way ANOVA	Ordinary					Light:Surface Freezing vs. Light:Pachon Freezing	909	-73.53 to 1892	No	ns	0.0783
	Alpha	0.05					Light:Surface Freezing vs. Dark:Surface Freezing	556.5	-426.0 to 1539	No	ns	0.4333
							Light:Surface Freezing vs. Dark:Pachon Freezing	1466	94.39 to 2837	Yes	*	0.0324
	Source of Variation	% of total variation	P value	P value summary	Significant?		Light:Pachon Freezing vs. Dark:Surface Freezing	-352.5	-1760 to 1055	No	ns	0.9061
	Row Factor	5.201	0.1359	ns	No		Light:Pachon Freezing vs. Dark:Pachon Freezing	556.5	-426.0 to 1539	No	ns	0.4333
	Column Factor	13.88	0.0175	*	Yes		Dark:Surface Freezing vs. Dark:Pachon Freezing	909	-73.53 to 1892	No	ns	0.0783
	ANOVA table	SS (Type III)	DF	MS	F (DFn, DFd)	P value
	Row Factor	3015470	1	3015470	F (1, 36) = 2.327	P=0.1359
	Column Factor	8045608	1	8045608	F (1, 36) = 6.208	P=0.0175
Avoidance	Table Analyzed	Avoidance Time Rows					Tukey's multiple comparisons test	Predicted (LS) mean diff.	95.00% CI of diff.	Below threshold?	Summary	Adjusted P Value
	Two-way ANOVA	Ordinary					Light:Surface Hiding vs. Light:Pachon Hiding	417.4	63.54 to 771.2	Yes	*	0.0154
	Alpha	0.05					Light:Surface Hiding vs. Dark:Surface Hiding	-77.84	-431.7 to 276.0	No	ns	0.9337
							Light:Surface Hiding vs. Dark:Pachon Hiding	339.5	-154.2 to 833.3	No	ns	0.2666
	Source of Variation	% of total variation	P value	P value summary	Significant?		Light:Pachon Hiding vs. Dark:Surface Hiding	-495.2	-1002 to 11.73	No	ns	0.0576
	Row Factor	0.7572	0.5573	ns	No		Light:Pachon Hiding vs. Dark:Pachon Hiding	-77.84	-431.7 to 276.0	No	ns	0.9337
	Column Factor	21.77	0.0031	**	Yes		Dark:Surface Hiding vs. Dark:Pachon Hiding	417.4	63.54 to 771.2	Yes	*	0.0154
	ANOVA table	SS (Type III)	DF	MS	F (DFn, DFd)	P value
	Row Factor	58990	1	58990	F (1, 36) = 0.3510	P=0.5573
	Column Factor	1696200	1	1696200	F (1, 36) = 10.09	P=0.0031

## Sheet: Figure 3
Biting	Two-way ANOVA	Ordinary					Tukey's multiple comparisons test	Predicted (LS) mean diff.	95.00% CI of diff.	Below threshold?	Summary	Adjusted P Value
	Alpha	0.05
							Resident:SF vs. Resident:Pa	32.56	-3.684 to 68.81	No	ns	0.0903
	Source of Variation	% of total variation	P value	P value summary	Significant?		Resident:SF vs. Intruder:SF	-20.81	-57.06 to 15.43	No	ns	0.414
	Row Factor	6.537	0.1286	ns	No		Resident:SF vs. Intruder:Pa	11.75	-39.51 to 63.01	No	ns	0.9234
	Column Factor	16	0.0207	*	Yes		Resident:Pa vs. Intruder:SF	-53.38	-104.6 to -2.115	Yes	*	0.0389
							Resident:Pa vs. Intruder:Pa	-20.81	-57.06 to 15.43	No	ns	0.414
	ANOVA table	SS (Type III)	DF	MS	F (DFn, DFd)	P value	Intruder:SF vs. Intruder:Pa	32.56	-3.684 to 68.81	No	ns	0.0903
	Row Factor	3465	1	3465	F (1, 29) = 2.447	P=0.1286
	Column Factor	8483	1	8483	F (1, 29) = 5.991	P=0.0207
	Residual	41062	29	1416
Striking	Two-way ANOVA	Ordinary					Tukey's multiple comparisons test	Mean Diff.	95.00% CI of diff.	Below threshold?	Summary	Adjusted P Value
	Alpha	0.05
							Resident:SF vs. Resident:Pa	18.13	-28.36 to 64.61	No	ns	0.7134
	Source of Variation	% of total variation	P value	P value summary	Significant?		Resident:SF vs. Intruder:SF	-46.25	-92.74 to 0.2376	No	ns	0.0516
	Row Factor	7.878	0.0643	ns	No		Resident:SF vs. Intruder:Pa	18	-28.49 to 64.49	No	ns	0.7177
	Column Factor	24.86	0.0019	**	Yes		Resident:Pa vs. Intruder:SF	-64.38	-110.9 to -17.89	Yes	**	0.004
	ANOVA table	SS	DF	MS	F (DFn, DFd)	P value	Resident:Pa vs. Intruder:Pa	-0.125	-46.61 to 46.36	No	ns	>0.9999
							Intruder:SF vs. Intruder:Pa	64.25	17.76 to 110.7	Yes	**	0.004
	Row Factor	4301	1	4301	F (1, 28) = 3.709	P=0.0643
	Column Factor	13571	1	13571	F (1, 28) = 11.70	P=0.0019
	Residual	32469	28	1160
Circling	Two-way ANOVA	Ordinary					Tukey's multiple comparisons test	Mean Diff.	95.00% CI of diff.	Below threshold?	Summary	Adjusted P Value
	Alpha	0.05
							Resident:SF vs. Resident:Pa	-0.375	-4.094 to 3.344	No	ns	0.9925
	Source of Variation	% of total variation	P value	P value summary	Significant?		Resident:SF vs. Intruder:SF	-1.5	-5.219 to 2.219	No	ns	0.6916
	Row Factor	11.65	0.0616	ns	No		Resident:SF vs. Intruder:Pa	-2.625	-6.344 to 1.094	No	ns	0.2399
	Column Factor	1.863	0.4426	ns	No		Resident:Pa vs. Intruder:SF	-1.125	-4.844 to 2.594	No	ns	0.8417
							Resident:Pa vs. Intruder:Pa	-2.25	-5.969 to 1.469	No	ns	0.3672
	ANOVA table	SS	DF	MS	F (DFn, DFd)	P value	Intruder:SF vs. Intruder:Pa	-1.125	-4.844 to 2.594	No	ns	0.8417
	Row Factor	28.13	1	28.13	F (1, 28) = 3.791	P=0.0616
	Column Factor	4.5	1	4.5	F (1, 28) = 0.6065	P=0.4426
	Residual	207.8	28	7.42
Following	Two-way ANOVA	Ordinary						Tukey's multiple comparisons test	Mean Diff.	95.00% CI of diff.	Below threshold?	Summary	Adjusted P Value
	Alpha	0.05
								Resident:SF vs. Resident:Pa	671.8	-187.6 to 1531	No	ns	0.1671
	Source of Variation	% of total variation	P value	P value summary	Significant?			Resident:SF vs. Intruder:SF	-458.7	-1318 to 400.7	No	ns	0.4758
	Row Factor	2.687	0.2763	ns	No			Resident:SF vs. Intruder:Pa	636.2	-223.2 to 1496	No	ns	0.2045
	Column Factor	34.33	0.0005	***	Yes			Resident:Pa vs. Intruder:SF	-1131	-1990 to -271.1	Yes	**	0.0064
								Resident:Pa vs. Intruder:Pa	-35.6	-895.0 to 823.8	No	ns	0.9995
	ANOVA table	SS	DF	MS	F (DFn, DFd)	P value		Intruder:SF vs. Intruder:Pa	1095	235.5 to 1954	Yes	**	0.0085
	Row Factor	488649	1	488649	F (1, 28) = 1.233	P=0.2763
	Column Factor	6242534	1	6242534	F (1, 28) = 15.75	P=0.0005
	Residual	11097321	28	396333
Escaping	Two-way ANOVA	Ordinary						Tukey's multiple comparisons test	Predicted (LS) mean diff.	95.00% CI of diff.	Below threshold?	Summary	Adjusted P Value
	Alpha	0.05
								Resident:SF vs. Resident:Pa	-263.2	-563.7 to 37.40	No	ns	0.1025
	Source of Variation	% of total variation	P value	P value summary	Significant?			Resident:SF vs. Intruder:SF	210.5	-90.10 to 511.0	No	ns	0.247
	Row Factor	9.495	0.0664	ns	No			Resident:SF vs. Intruder:Pa	-52.7	-477.8 to 372.4	No	ns	0.9865
	Column Factor	14.85	0.0238	*	Yes			Resident:Pa vs. Intruder:SF	473.6	48.56 to 898.7	Yes	*	0.0245
								Resident:Pa vs. Intruder:Pa	210.5	-90.10 to 511.0	No	ns	0.247
	ANOVA table	SS (Type III)	DF	MS	F (DFn, DFd)	P value		Intruder:SF vs. Intruder:Pa	-263.2	-563.7 to 37.40	No	ns	0.1025
	Row Factor	354358	1	354358	F (1, 29) = 3.640	P=0.0664
	Column Factor	554051	1	554051	F (1, 29) = 5.691	P=0.0238
	Residual	2823527	29	97363
Freezing	Two-way ANOVA	Ordinary						Tukey's multiple comparisons test	Mean Diff.	95.00% CI of diff.	Below threshold?	Summary	Adjusted P Value
	Alpha	0.05
								Resident:SF vs. Resident:Pa	3.716	-154.0 to 161.4	No	ns	>0.9999
	Source of Variation	% of total variation	P value	P value summary	Significant?			Resident:SF vs. Intruder:SF	-97.91	-255.6 to 59.81	No	ns	0.3451
	Row Factor	3.556	0.2888	ns	No			Resident:SF vs. Intruder:Pa	13.29	-144.4 to 171.0	No	ns	0.9956
	Column Factor	6.019	0.1705	ns	No			Resident:Pa vs. Intruder:SF	-101.6	-259.3 to 56.09	No	ns	0.3135
								Resident:Pa vs. Intruder:Pa	9.575	-148.1 to 167.3	No	ns	0.9983
	ANOVA table	SS	DF	MS	F (DFn, DFd)	P value		Intruder:SF vs. Intruder:Pa	111.2	-46.52 to 268.9	No	ns	0.2408
	Row Factor	15606	1	15606	F (1, 28) = 1.169	P=0.2888
	Column Factor	26412	1	26412	F (1, 28) = 1.979	P=0.1705
	Residual	373718	28	13347
Avoidance	Two-way ANOVA	Ordinary						Tukey's multiple comparisons test	Mean Diff.	95.00% CI of diff.	Below threshold?	Summary	Adjusted P Value
	Alpha	0.05
								Resident:SF vs. Resident:Pa	-20.24	-147.3 to 106.9	No	ns	0.972
	Source of Variation	% of total variation	P value	P value summary	Significant?			Resident:SF vs. Intruder:SF	-62.6	-189.7 to 64.50	No	ns	0.5433
	Row Factor	1.529	0.5015	ns	No			Resident:SF vs. Intruder:Pa	-2.469	-129.6 to 124.6	No	ns	>0.9999
	Column Factor	1.211	0.5494	ns	No			Resident:Pa vs. Intruder:SF	-42.36	-169.5 to 84.74	No	ns	0.7997
								Resident:Pa vs. Intruder:Pa	17.77	-109.3 to 144.9	No	ns	0.9807
	ANOVA table	SS	DF	MS	F (DFn, DFd)	P value		Intruder:SF vs. Intruder:Pa	60.13	-66.97 to 187.2	No	ns	0.5757
	Row Factor	4020	1	4020	F (1, 28) = 0.4637	P=0.5015
	Column Factor	3183	1	3183	F (1, 28) = 0.3672	P=0.5494
	Residual	242726	28	8669

## Sheet: Figure 4
Surface Fish Correlations				Pachon Cavefish Correlations
	Bottom-Dwelling (Duration (s)) vs. Biting				Bottom-Dwelling (Duration (s)) vs. Biting
Spearman r				Spearman r
r	0.1069			r	-0.3178
95% confidence interval	-0.2393 to 0.4289			95% confidence interval	-0.5885 to 0.01682
P value				P value
P (two-tailed)	0.5351			P (two-tailed)	0.0552
P value summary	ns			P value summary	ns
Exact or approximate P value?	Approximate			Exact or approximate P value?	Approximate
Significant? (alpha = 0.05)	No			Significant? (alpha = 0.05)	No
Number of XY Pairs	36			Number of XY Pairs	37
	Bottom-Dwelling (Duration (s)) vs. Circling				Bottom-Dwelling (Duration (s)) vs. Circling
Spearman r				Spearman r
r	-0.04272			r	-0.265
95% confidence interval	-0.3748 to 0.2991			95% confidence interval	-0.5494 to 0.07443
P value				P value
P (two-tailed)	0.8046			P (two-tailed)	0.1129
P value summary	ns			P value summary	ns
Exact or approximate P value?	Approximate			Exact or approximate P value?	Approximate
Significant? (alpha = 0.05)	No			Significant? (alpha = 0.05)	No
Number of XY Pairs	36			Number of XY Pairs	37
	Bottom-Dwelling (Duration (s)) vs. Following				Bottom-Dwelling (Duration (s)) vs. Following
Spearman r				Spearman r
r	0.0467			r	0.1204
95% confidence interval	-0.2955 to 0.3782			95% confidence interval	-0.2214 to 0.4358
P value				P value
P (two-tailed)	0.7868			P (two-tailed)	0.4779
P value summary	ns			P value summary	ns
Exact or approximate P value?	Approximate			Exact or approximate P value?	Approximate
Significant? (alpha = 0.05)	No			Significant? (alpha = 0.05)	No
Number of XY Pairs	36			Number of XY Pairs	37
	Bottom-Dwelling (Duration (s)) vs. Escaping				Bottom-Dwelling (Duration (s)) vs. Escaping
Spearman r				Spearman r
r	-0.2703			r	0.1551
95% confidence interval	-0.5570 to 0.07399			95% confidence interval	-0.1875 to 0.4640
P value				P value
P (two-tailed)	0.1109			P (two-tailed)	0.3593
P value summary	ns			P value summary	ns
Exact or approximate P value?	Approximate			Exact or approximate P value?	Approximate
Significant? (alpha = 0.05)	No			Significant? (alpha = 0.05)	No
Number of XY Pairs	36			Number of XY Pairs	37
	Bottom-Dwelling (Duration (s)) vs. Freezing				Bottom-Dwelling (Duration (s)) vs. Freezing
Spearman r				Spearman r	Horizontal line
r	0.09535			r
95% confidence interval	-0.2502 to 0.4194			95% confidence interval
P value				P value
P (two-tailed)	0.5802			P (two-tailed)
P value summary	ns			P value summary
Exact or approximate P value?	Approximate			Exact or approximate P value?
Significant? (alpha = 0.05)	No			Significant? (alpha = 0.05)
Number of XY Pairs	36			Number of XY Pairs	37
	Bottom-Dwelling (Duration (s)) vs. Striking				Bottom-Dwelling (Duration (s)) vs. Striking
Spearman r				Spearman r
r	0.1668			r	0.1051
95% confidence interval	-0.1809 to 0.4774			95% confidence interval	-0.2360 to 0.4232
P value				P value
P (two-tailed)	0.3308			P (two-tailed)	0.5359
P value summary	ns			P value summary	ns
Exact or approximate P value?	Approximate			Exact or approximate P value?	Approximate
Significant? (alpha = 0.05)	No			Significant? (alpha = 0.05)	No
Number of XY Pairs	36			Number of XY Pairs	37
	Bottom-Dwelling (Duration (s)) vs. Avoidance				Bottom-Dwelling (Duration (s)) vs. Avoidance
Spearman r				Spearman r
r	-0.2613			r	0.1093
95% confidence interval	-0.5503 to 0.08352			95% confidence interval	-0.2321 to 0.4266
P value				P value
P (two-tailed)	0.1236			P (two-tailed)	0.5197
P value summary	ns			P value summary	ns
Exact or approximate P value?	Approximate			Exact or approximate P value?	Approximate
Significant? (alpha = 0.05)	No			Significant? (alpha = 0.05)	No
Number of XY Pairs	36			Number of XY Pairs	37

## Sheet: Figure 5
Biting	Table Analyzed	Biting	Number of families	1
			Number of comparisons per family	6
	Kruskal-Wallis test		Alpha	0.05
	P value	0.4423
	Exact or approximate P value?	Approximate	Dunn's multiple comparisons test	Mean rank diff.	Significant?	Summary	Adjusted P Value
	P value summary	ns	Pa vs. Mo	-7.342	No	ns	0.9213	I-J
	Do the medians vary signif. (P < 0.05)?	No	Pa vs. Ti	-6.578	No	ns	>0.9999	I-K
	Number of groups	4	Pa vs. Los Sa	-8.657	No	ns	0.7564	I-L
	Kruskal-Wallis statistic	2.688	Mo vs. Ti	0.7639	No	ns	>0.9999	J-K
			Mo vs. Los Sa	-1.315	No	ns	>0.9999	J-L
	Data summary		Ti vs. Los Sa	-2.079	No	ns	>0.9999	K-L
	Number of treatments (columns)	4
	Number of values (total)	33	Test details	Mean rank 1	Mean rank 2	Mean rank diff.	n1	n2	Z
			Pa vs. Mo	10.7	18.04	-7.342	5	12	1.427
			Pa vs. Ti	10.7	17.28	-6.578	5	9	1.22
			Pa vs. Los Sa	10.7	19.36	-8.657	5	7	1.53
			Mo vs. Ti	18.04	17.28	0.7639	12	9	0.1792
			Mo vs. Los Sa	18.04	19.36	-1.315	12	7	0.2862
			Ti vs. Los Sa	17.28	19.36	-2.079	9	7	0.4269
Striking	Table Analyzed	Striking	Number of families	1
			Number of comparisons per family	6
	Kruskal-Wallis test		Alpha	0.05
	P value	0.0002
	Exact or approximate P value?	Approximate	Dunn's multiple comparisons test	Mean rank diff.	Significant?	Summary	Adjusted P Value
	P value summary	***	Pa vs. Mo	-20.25	Yes	***	0.0005	I-J
	Do the medians vary signif. (P < 0.05)?	Yes	Pa vs. Ti	-6.167	No	ns	>0.9999	I-K
	Number of groups	4	Pa vs. Los Sa	-11.57	No	ns	0.2443	I-L
	Kruskal-Wallis statistic	19.69	Mo vs. Ti	14.08	Yes	**	0.0057	J-K
			Mo vs. Los Sa	8.679	No	ns	0.3528	J-L
	Data summary		Ti vs. Los Sa	-5.405	No	ns	>0.9999	K-L
	Number of treatments (columns)	4
	Number of values (total)	33	Test details	Mean rank 1	Mean rank 2	Mean rank diff.	n1	n2	Z
			Pa vs. Mo	5.5	25.75	-20.25	5	12	3.94
			Pa vs. Ti	5.5	11.67	-6.167	5	9	1.145
			Pa vs. Los Sa	5.5	17.07	-11.57	5	7	2.046
			Mo vs. Ti	25.75	11.67	14.08	12	9	3.307
			Mo vs. Los Sa	25.75	17.07	8.679	12	7	1.89
			Ti vs. Los Sa	11.67	17.07	-5.405	9	7	1.111
Circling	Table Analyzed	Circling					Number of families	1
	Data sets analyzed	I-L					Number of comparisons per family	6
							Alpha	0.05
	ANOVA summary
	F	10.07					Tukey's multiple comparisons test	Mean Diff.	95.00% CI of diff.	Below threshold?	Summary	Adjusted P Value
	P value	0.0001					Pa vs. Mo	56.58	27.74 to 85.43	Yes	****	<0.0001	I-J
	P value summary	***					Pa vs. Ti	40.62	10.79 to 70.45	Yes	**	0.0047	I-K
	Significant diff. among means (P < 0.05)?	Yes					Pa vs. Los Sa	49.69	18.37 to 81.00	Yes	***	0.0009	I-L
	R squared	0.5189					Mo vs. Ti	-15.96	-40.00 to 8.077	No	ns	0.2887	J-K
							Mo vs. Los Sa	-6.896	-32.75 to 18.96	No	ns	0.885	J-L
	Brown-Forsythe test						Ti vs. Los Sa	9.063	-17.89 to 36.01	No	ns	0.7954	K-L
	F (DFn, DFd)	7.585 (3, 28)
	P value	0.0007					Test details	Mean 1	Mean 2	Mean Diff.	SE of diff.	n1	n2	q	DF
	P value summary	***					Pa vs. Mo	61.4	4.818	56.58	10.56	5	11	7.574	28
	Are SDs significantly different (P < 0.05)?	Yes					Pa vs. Ti	61.4	20.78	40.62	10.92	5	9	5.258	28
							Pa vs. Los Sa	61.4	11.71	49.69	11.47	5	7	6.127	28
	Bartlett's test						Mo vs. Ti	4.818	20.78	-15.96	8.804	11	9	2.564	28
	Bartlett's statistic (corrected)	31.1					Mo vs. Los Sa	4.818	11.71	-6.896	9.47	11	7	1.03	28
	P value	<0.0001					Ti vs. Los Sa	20.78	11.71	9.063	9.871	9	7	1.299	28
	P value summary	****
	Are SDs significantly different (P < 0.05)?	Yes
	ANOVA table	SS	DF	MS	F (DFn, DFd)	P value
	Treatment (between columns)	11587	3	3862	F (3, 28) = 10.07	P=0.0001
	Residual (within columns)	10742	28	383.6
	Total	22329	31
Following	Table Analyzed	Following (Time)	Number of families	1
			Number of comparisons per family	6
	Kruskal-Wallis test		Alpha	0.05
	P value	0.033
	Exact or approximate P value?	Approximate	Dunn's multiple comparisons test	Mean rank diff.	Significant?	Summary	Adjusted P Value
	P value summary	*	Pa vs. Mo	-13.21	No	ns	0.0585	I-J
	Do the medians vary signif. (P < 0.05)?	Yes	Pa vs. Ti	-4.444	No	ns	>0.9999	I-K
	Number of groups	4	Pa vs. Los Sa	-4.643	No	ns	>0.9999	I-L
	Kruskal-Wallis statistic	8.734	Mo vs. Ti	8.764	No	ns	0.2307	J-K
			Mo vs. Los Sa	8.565	No	ns	0.3641	J-L
	Data summary		Ti vs. Los Sa	-0.1984	No	ns	>0.9999	K-L
	Number of treatments (columns)	4
	Number of values (total)	33	Test details	Mean rank 1	Mean rank 2	Mean rank diff.	n1	n2	Z
			Pa vs. Mo	10	23.21	-13.21	5	12	2.584
			Pa vs. Ti	10	14.44	-4.444	5	9	0.8299
			Pa vs. Los Sa	10	14.64	-4.643	5	7	0.8258
			Mo vs. Ti	23.21	14.44	8.764	12	9	2.07
			Mo vs. Los Sa	23.21	14.64	8.565	12	7	1.876
			Ti vs. Los Sa	14.44	14.64	-0.1984	9	7	0.04101
Escaping	Table Analyzed	Escaping (Time)	Number of families	1
			Number of comparisons per family	6
	Kruskal-Wallis test		Alpha	0.05
	P value	0.0024
	Exact or approximate P value?	Approximate	Dunn's multiple comparisons test	Mean rank diff.	Significant?	Summary	Adjusted P Value
	P value summary	**	Pa vs. Mo	-18.73	Yes	**	0.0015	I-J
	Do the medians vary signif. (P < 0.05)?	Yes	Pa vs. Ti	-9.767	No	ns	0.409	I-K
	Number of groups	4	Pa vs. Los Sa	-10.03	No	ns	0.4466	I-L
	Kruskal-Wallis statistic	14.42	Mo vs. Ti	8.958	No	ns	0.206	J-K
			Mo vs. Los Sa	8.696	No	ns	0.341	J-L
	Data summary		Ti vs. Los Sa	-0.2619	No	ns	>0.9999	K-L
	Number of treatments (columns)	4
	Number of values (total)	33	Test details	Mean rank 1	Mean rank 2	Mean rank diff.	n1	n2	Z
			Pa vs. Mo	5.4	24.13	-18.73	5	12	3.664
			Pa vs. Ti	5.4	15.17	-9.767	5	9	1.824
			Pa vs. Los Sa	5.4	15.43	-10.03	5	7	1.784
			Mo vs. Ti	24.13	15.17	8.958	12	9	2.116
			Mo vs. Los Sa	24.13	15.43	8.696	12	7	1.905
			Ti vs. Los Sa	15.17	15.43	-0.2619	9	7	0.05413
Freezing	Table Analyzed	Freezing (Time)	Number of families	1
			Number of comparisons per family	6
	Kruskal-Wallis test		Alpha	0.05
	P value	0.0193
	Exact or approximate P value?	Approximate	Dunn's multiple comparisons test	Mean rank diff.	Significant?	Summary	Adjusted P Value
	P value summary	*	Pa vs. Mo	-6.875	No	ns	0.1938	I-J
	Do the medians vary signif. (P < 0.05)?	Yes	Pa vs. Ti	0	No	ns	>0.9999	I-K
	Number of groups	4	Pa vs. Los Sa	0	No	ns	>0.9999	I-L
	Kruskal-Wallis statistic	9.914	Mo vs. Ti	6.875	No	ns	0.0586	J-K
			Mo vs. Los Sa	6.875	No	ns	0.0995	J-L
	Data summary		Ti vs. Los Sa	0	No	ns	>0.9999	K-L
	Number of treatments (columns)	4
	Number of values (total)	33	Test details	Mean rank 1	Mean rank 2	Mean rank diff.	n1	n2	Z
			Pa vs. Mo	14.5	21.38	-6.875	5	12	2.141
			Pa vs. Ti	14.5	14.5	0	5	9	0
			Pa vs. Los Sa	14.5	14.5	0	5	7	0
			Mo vs. Ti	21.38	14.5	6.875	12	9	2.584
			Mo vs. Los Sa	21.38	14.5	6.875	12	7	2.396
			Ti vs. Los Sa	14.5	14.5	0	9	7	0
Avoidance	Table Analyzed	Avoidance (Time)	Number of families	1
			Number of comparisons per family	6
	Kruskal-Wallis test		Alpha	0.05
	P value	0.0072
	Exact or approximate P value?	Approximate	Dunn's multiple comparisons test	Mean rank diff.	Significant?	Summary	Adjusted P Value
	P value summary	**	Pa vs. Mo	-9.75	No	ns	0.0706	I-J
	Do the medians vary signif. (P < 0.05)?	Yes	Pa vs. Ti	-1.667	No	ns	>0.9999	I-K
	Number of groups	4	Pa vs. Los Sa	0	No	ns	>0.9999	I-L
	Kruskal-Wallis statistic	12.06	Mo vs. Ti	8.083	No	ns	0.0702	J-K
			Mo vs. Los Sa	9.75	Yes	*	0.0289	J-L
	Data summary		Ti vs. Los Sa	1.667	No	ns	>0.9999	K-L
	Number of treatments (columns)	4
	Number of values (total)	33	Test details	Mean rank 1	Mean rank 2	Mean rank diff.	n1	n2	Z
			Pa vs. Mo	13	22.75	-9.75	5	12	2.519
			Pa vs. Ti	13	14.67	-1.667	5	9	0.4109
			Pa vs. Los Sa	13	13	0	5	7	0
			Mo vs. Ti	22.75	14.67	8.083	12	9	2.521
			Mo vs. Los Sa	22.75	13	9.75	12	7	2.819
			Ti vs. Los Sa	14.67	13	1.667	9	7	0.4548
